# Supplementary material for: Variety Identification of Corn Seeds Based on Hyperspectral Imaging and Residual Mamba 1D CNN
Source: Foods. 2025 Oct 18;14(20):3558. doi: 10.3390/foods14203558 (PMC12562418; doi:10.3390/foods14203558)
Supplement: Supplementary file 1 [file foods-14-03558-s001.zip]

Archive with 1 entries (1 files):
- foods-3899040-supplementary.pdf
